# Supplementary material for: iTRAQ-Based Quantitative Proteomic Analysis of the Arabidopsis Mutant opr3-1 in Response to Exogenous MeJA
Source: Int J Mol Sci. 2020 Jan 16;21(2):571. doi: 10.3390/ijms21020571 (PMC7013738; doi:10.3390/ijms21020571)
Supplement: Supplementary file 1 [file ijms-21-00571-s001.zip]

Archive with 4 entries (3 files):
- ijms-677100--supplementary/
- ijms-677100--supplementary/ijms-677100-Supplementary Materials.docx
- ijms-677100--supplementary/Table S3 DRPs detected in Ws and opr3-1 under MeJA treatment.xlsx
- ijms-677100--supplementary/Table S4 Primer sequences for gene expression analysis by RT-qPCR.xlsx
