# Supplementary material for: iTRAQ-Based Quantitative Proteomic Analysis of the Arabidopsis Mutant opr3-1 in Response to Exogenous MeJA
Source: Int J Mol Sci. 2020 Jan 16;21(2):571. doi: 10.3390/ijms21020571 (PMC7013738; doi:10.3390/ijms21020571)
Supplement: Supplementary file 1 [file ijms-21-00571-s001.zip › ijms-677100--supplementary/Table S3 DRPs detected in Ws and opr3-1 under MeJA treatment.xlsx]

## Sheet: DRPs between opr3-1 and opr3-JA
Accession Number	Molecular Weight	Description
AT1G79280.2	239 kDa	| Symbols: NUA | nuclear pore anchor | chr1:29819176-29832809 REVERSE LENGTH=2115
AT1G62020.1	137 kDa	| Symbols: | Coatomer, alpha subunit | chr1:22919814-22923728 FORWARD LENGTH=1216
AT5G63420.1	101 kDa	| Symbols: emb2746 | RNA-metabolising metallo-beta-lactamase family protein | chr5:25400515-25405807 FORWARD LENGTH=911
AT5G17920.1	84 kDa	| Symbols: ATCIMS, ATMETS, ATMS1 | Cobalamin-independent synthase family protein | chr5:5935771-5939195 FORWARD LENGTH=765
AT5G04590.1	72 kDa	| Symbols: SIR | sulfite reductase | chr5:1319404-1322298 FORWARD LENGTH=642
AT3G60190.1	70 kDa	| Symbols: ADL4, ADLP2, EDR3, DRP1E, ADL1E, DL1E | DYNAMIN-like 1E | chr3:22244367-22247651 REVERSE LENGTH=624
AT2G47940.1	67 kDa	| Symbols: DEGP2 | DEGP protease 2 | chr2:19618372-19622164 REVERSE LENGTH=607
AT5G57960.1	61 kDa	| Symbols: | GTP-binding protein, HflX | chr5:23463133-23466481 REVERSE LENGTH=540
AT3G03640.1	60 kDa	| Symbols: GLUC, BGLU25 | beta glucosidase 25 | chr3:881028-884028 FORWARD LENGTH=531
AT1G22410.1	58 kDa	| Symbols: | Class-II DAHP synthetase family protein | chr1:7912120-7914742 FORWARD LENGTH=527
AT4G37930.1	57 kDa	| Symbols: SHM1, STM, SHMT1 | serine transhydroxymethyltransferase 1 | chr4:17831891-17834742 REVERSE LENGTH=517
ATCG00120.1	55 kDa	| Symbols: ATPA | ATP synthase subunit alpha | chrC:9938-11461 REVERSE LENGTH=507
AT5G14590.1	54 kDa	| Symbols: | Isocitrate/isopropylmalate dehydrogenase family protein | chr5:4703533-4706627 REVERSE LENGTH=485
ATCG00490.1	53 kDa	| Symbols: RBCL | ribulose-bisphosphate carboxylases | chrC:54958-56397 FORWARD LENGTH=479
AT1G62560.1	53 kDa	| Symbols: FMO GS-OX3 | flavin-monooxygenase glucosinolate S-oxygenase 3 | chr1:23159912-23162551 FORWARD LENGTH=462
AT1G04420.1	46 kDa	| Symbols: | NAD(P)-linked oxidoreductase superfamily protein | chr1:1191634-1193699 FORWARD LENGTH=412
AT1G65930.1	46 kDa	| Symbols: cICDH | cytosolic NADP+-dependent isocitrate dehydrogenase | chr1:24539088-24541861 FORWARD LENGTH=410
AT3G13160.1	45 kDa	| Symbols: | Tetratricopeptide repeat (TPR)-like superfamily protein | chr3:4229994-4231178 REVERSE LENGTH=394
AT1G08470.1	44 kDa	| Symbols: SSL3 | strictosidine synthase-like 3 | chr1:2682262-2683977 REVERSE LENGTH=390
AT1G12900.1	43 kDa	| Symbols: GAPA-2 | glyceraldehyde 3-phosphate dehydrogenase A subunit 2 | chr1:4392634-4394283 REVERSE LENGTH=399
AT4G04640.1	41 kDa	| Symbols: ATPC1 | ATPase, F1 complex, gamma subunit protein | chr4:2350761-2351882 REVERSE LENGTH=373
AT4G16260.1	38 kDa	| Symbols: | Glycosyl hydrolase superfamily protein | chr4:9200180-9201441 REVERSE LENGTH=344
AT3G57240.1	38 kDa	| Symbols: BG3 | beta-1,3-glucanase 3 | chr3:21181916-21183045 REVERSE LENGTH=341
AT3G57260.1	37 kDa	| Symbols: BGL2, PR2, BG2, PR-2 | beta-1,3-glucanase 2 | chr3:21188709-21189822 REVERSE LENGTH=339
AT1G54040.2	37 kDa	| Symbols: ESP, TASTY | epithiospecifier protein | chr1:20170995-20173885 REVERSE LENGTH=341
AT5G43940.1	41 kDa	| Symbols: HOT5, ADH2, GSNOR, ATGSNOR1, PAR2 | GroES-like zinc-binding dehydrogenase family protein | chr5:17684265-17686379 FORWARD LENGTH=379
AT3G04120.1	37 kDa	| Symbols: GAPC, GAPC-1, GAPC1 | glyceraldehyde-3-phosphate dehydrogenase C subunit 1 | chr3:1081077-1083131 FORWARD LENGTH=338
AT1G13440.1	37 kDa	| Symbols: GAPC-2, GAPC2 | glyceraldehyde-3-phosphate dehydrogenase C2 | chr1:4608465-4610494 REVERSE LENGTH=338
AT1G04690.1	37 kDa	| Symbols: KAB1, KV-BETA1 | potassium channel beta subunit 1 | chr1:1313662-1315420 FORWARD LENGTH=328
AT1G35720.1	36 kDa	| Symbols: ANNAT1, OXY5, ATOXY5 | annexin 1 | chr1:13225304-13226939 FORWARD LENGTH=317
AT1G18080.1	36 kDa	| Symbols: ATARCA, RACK1A_AT, RACK1A | Transducin/WD40 repeat-like superfamily protein | chr1:6222325-6223901 FORWARD LENGTH=327
AT2G21250.1	35 kDa	| Symbols: | NAD(P)-linked oxidoreductase superfamily protein | chr2:9103408-9105116 REVERSE LENGTH=309
AT4G17470.1	34 kDa	| Symbols: | alpha/beta-Hydrolases superfamily protein | chr4:9742922-9744468 REVERSE LENGTH=308
AT3G16420.1	32 kDa	| Symbols: PBP1, JAL30 | PYK10-binding protein 1 | chr3:5579560-5580674 FORWARD LENGTH=298
AT5G46800.1	31 kDa	| Symbols: BOU | Mitochondrial substrate carrier family protein | chr5:18988779-18989810 REVERSE LENGTH=300
AT2G41840.1	31 kDa	| Symbols: | Ribosomal protein S5 family protein | chr2:17460016-17461398 REVERSE LENGTH=285
AT1G20440.1	30 kDa	| Symbols: COR47, RD17, AtCOR47 | cold-regulated 47 | chr1:7084722-7085664 REVERSE LENGTH=265
AT2G43570.1	30 kDa	| Symbols: CHI | chitinase, putative | chr2:18076389-18077435 REVERSE LENGTH=277
AT1G20450.2	29 kDa	| Symbols: LTI29, LTI45, ERD10 | Dehydrin family protein | chr1:7088235-7089107 REVERSE LENGTH=259
AT2G43030.1	29 kDa	| Symbols: | Ribosomal protein L3 family protein | chr2:17894898-17895713 FORWARD LENGTH=271
AT3G27690.1	29 kDa	| Symbols: LHCB2.4, LHCB2.3, LHCB2 | photosystem II light harvesting complex gene 2.3 | chr3:10256002-10256921 FORWARD LENGTH=266
AT3G51260.1	27 kDa	| Symbols: PAD1 | 20S proteasome alpha subunit PAD1 | chr3:19031086-19032746 FORWARD LENGTH=250
AT4G14440.1	26 kDa	| Symbols: ATECI3, ECI3, HCD1 | 3-hydroxyacyl-CoA dehydratase 1 | chr4:8306946-8307662 REVERSE LENGTH=238
AT1G05190.1	25 kDa	| Symbols: emb2394 | Ribosomal protein L6 family | chr1:1502515-1503738 REVERSE LENGTH=223
AT4G05180.1	25 kDa	| Symbols: PSBQ, PSBQ-2, PSII-Q | photosystem II subunit Q-2 | chr4:2672093-2673170 REVERSE LENGTH=230
AT3G25580.1	24 kDa	| Symbols: | Thioredoxin superfamily protein | chr3:9292557-9294148 FORWARD LENGTH=210
AT4G32260.1	24 kDa	| Symbols: | ATPase, F0 complex, subunit B/B', bacterial/chloroplast | chr4:15573859-15574586 REVERSE LENGTH=219
AT4G21280.1	24 kDa	| Symbols: PSBQ, PSBQA, PSBQ-1 | photosystem II subunit QA | chr4:11334446-11335587 FORWARD LENGTH=223
AT3G26060.1	24 kDa	| Symbols: ATPRX Q | Thioredoxin superfamily protein | chr3:9524807-9526123 FORWARD LENGTH=216
AT1G19570.1	24 kDa	| Symbols: DHAR1, ATDHAR1, DHAR5 | dehydroascorbate reductase | chr1:6773462-6774413 REVERSE LENGTH=213
AT3G61260.1	23 kDa	| Symbols: | Remorin family protein | chr3:22675403-22676701 REVERSE LENGTH=212
AT3G60180.1	23 kDa	| Symbols: | P-loop containing nucleoside triphosphate hydrolases superfamily protein | chr3:22242781-22244015 REVERSE LENGTH=204
AT3G02560.1	22 kDa	| Symbols: | Ribosomal protein S7e family protein | chr3:542341-543168 FORWARD LENGTH=191
AT1G48830.1	22 kDa	| Symbols: | Ribosomal protein S7e family protein | chr1:18059854-18060935 REVERSE LENGTH=191
AT2G44290.1	22 kDa	| Symbols: | Bifunctional inhibitor/lipid-transfer protein/seed storage 2S albumin superfamily protein | chr2:18305418-18306202 REVERSE LENGTH=205
AT3G15360.1	21 kDa	| Symbols: ATHM4, TRX-M4, ATM4 | thioredoxin M-type 4 | chr3:5188448-5189457 FORWARD LENGTH=193
AT1G76180.1	21 kDa	| Symbols: ERD14 | Dehydrin family protein | chr1:28587013-28587657 REVERSE LENGTH=185
AT3G27830.1	20 kDa	| Symbols: RPL12-A, RPL12 | ribosomal protein L12-A | chr3:10318576-10319151 FORWARD LENGTH=191
AT1G03680.1	20 kDa	| Symbols: ATHM1, TRX-M1, ATM1, THM1 | thioredoxin M-type 1 | chr1:916990-917865 REVERSE LENGTH=179
AT3G01520.1	20 kDa	| Symbols: | Adenine nucleotide alpha hydrolases-like superfamily protein | chr3:208506-209921 FORWARD LENGTH=175
AT3G02730.1	19 kDa	| Symbols: TRXF1, ATF1 | thioredoxin F-type 1 | chr3:588570-589591 REVERSE LENGTH=178
AT5G14320.1	19 kDa	| Symbols: | Ribosomal protein S13/S18 family | chr5:4617839-4618772 REVERSE LENGTH=169
AT4G37300.1	19 kDa	| Symbols: MEE59 | maternal effect embryo arrest 59 | chr4:17554805-17555498 FORWARD LENGTH=173
AT2G46820.1	18 kDa	| Symbols: PTAC8, TMP14, PSAP, PSI-P | photosystem I P subunit | chr2:19243729-19244870 FORWARD LENGTH=174
AT1G68590.1	18 kDa	| Symbols: | Ribosomal protein PSRP-3/Ycf65 | chr1:25757593-25758169 REVERSE LENGTH=166
AT5G64040.1	18 kDa	| Symbols: PSAN | photosystem I reaction center subunit PSI-N, chloroplast, putative / PSI-N, putative (PSAN) | chr5:25628724-25629409 REVERSE LENGTH=171
AT2G35370.1	18 kDa	| Symbols: GDCH | glycine decarboxylase complex H | chr2:14891239-14892050 FORWARD LENGTH=165
AT2G14610.1	18 kDa	| Symbols: PR1, PR 1, ATPR1 | pathogenesis-related gene 1 | chr2:6241944-6242429 REVERSE LENGTH=161
ATCG00900.1	17 kDa	| Symbols: RPS7.1, RPS7 | Ribosomal protein S7p/S5e family protein | chrC:97478-97945 REVERSE LENGTH=155
AT1G20340.1	17 kDa	| Symbols: DRT112, PETE2 | Cupredoxin superfamily protein | chr1:7042770-7043273 REVERSE LENGTH=167
AT1G62480.1	17 kDa	| Symbols: | Vacuolar calcium-binding protein-related | chr1:23128799-23129548 FORWARD LENGTH=152
AT1G13930.1	16 kDa	| Symbols: | Involved in response to salt stress. Knockout mutants are hypersensitive to salt stress. | chr1:4761091-4761558 FORWARD LENGTH=155
AT3G02080.1	16 kDa	| Symbols: | Ribosomal protein S19e family protein | chr3:364138-365161 REVERSE LENGTH=143
AT5G02960.1	16 kDa	| Symbols: | Ribosomal protein S12/S23 family protein | chr5:693280-694396 REVERSE LENGTH=142
AT4G15000.1	16 kDa	| Symbols: | Ribosomal L27e protein family | chr4:8571896-8572303 FORWARD LENGTH=135
AT1G60950.1	16 kDa	| Symbols: FED A, ATFD2 | 2Fe-2S ferredoxin-like superfamily protein | chr1:22444565-22445011 FORWARD LENGTH=148
AT4G27090.1	16 kDa	| Symbols: | Ribosomal protein L14 | chr4:13594104-13595187 REVERSE LENGTH=134
AT3G26740.1	15 kDa	| Symbols: CCL | CCR-like | chr3:9827868-9828461 FORWARD LENGTH=141
AT2G20260.1	15 kDa	| Symbols: PSAE-2 | photosystem I subunit E-2 | chr2:8736780-8737644 FORWARD LENGTH=145
AT5G64130.3	15 kDa	| Symbols: | cAMP-regulated phosphoprotein 19-related protein | chr5:25664547-25665339 REVERSE LENGTH=140
AT4G28750.1	15 kDa	| Symbols: PSAE-1 | Photosystem I reaction centre subunit IV / PsaE protein | chr4:14202951-14203888 REVERSE LENGTH=143
AT2G42530.1	15 kDa	| Symbols: COR15B | cold regulated 15b | chr2:17709191-17709873 REVERSE LENGTH=141
AT4G10300.1	15 kDa	| Symbols: | RmlC-like cupins superfamily protein | chr4:6384564-6385946 FORWARD LENGTH=134
AT4G25050.1	15 kDa	| Symbols: ACP4 | acyl carrier protein 4 | chr4:12870178-12871024 FORWARD LENGTH=137
AT3G62410.1	14 kDa	| Symbols: CP12-2, CP12 | CP12 domain-containing protein 2 | chr3:23091006-23091401 FORWARD LENGTH=131
AT3G05560.1	14 kDa	| Symbols: | Ribosomal L22e protein family | chr3:1614641-1615204 FORWARD LENGTH=124
AT4G26230.1	14 kDa	| Symbols: | Ribosomal protein L31e family protein | chr4:13286026-13286553 FORWARD LENGTH=119
AT2G42540.1	13 kDa	| Symbols: COR15A, COR15 | cold-regulated 15a | chr2:17711241-17711930 REVERSE LENGTH=127
AT1G21500.1	13 kDa	| Symbols: | unknown protein; Has 29 Blast hits to 29 proteins in 12 species: Archae - 0; Bacteria - 0; Metazoa - 0; Fungi - 2; Plants - 27; Viruses - 0; Other Eukaryotes - 0 (source: NCBI BLink). | chr1:7530047-7530954 REVERSE LENGTH=126
AT2G07732.1	13 kDa	| Symbols: | Ribulose bisphosphate carboxylase large chain, catalytic domain | chr2:3468424-3468774 REVERSE LENGTH=116
AT2G38140.1	13 kDa	| Symbols: PSRP4 | plastid-specific ribosomal protein 4 | chr2:15980948-15981459 FORWARD LENGTH=118
AT3G01390.1	12 kDa	| Symbols: VMA10, AVMA10 | vacuolar membrane ATPase 10 | chr3:150265-150922 REVERSE LENGTH=110
AT1G22840.1	12 kDa	| Symbols: CYTC-1, ATCYTC-A | CYTOCHROME C-1 | chr1:8079384-8080286 FORWARD LENGTH=114
AT2G27730.1	12 kDa	| Symbols: | copper ion binding | chr2:11820056-11820867 REVERSE LENGTH=113
AT5G17870.1	11 kDa	| Symbols: PSRP6 | plastid-specific 50S ribosomal protein 6 | chr5:5907817-5908137 FORWARD LENGTH=106
AT1G54410.1	11 kDa	| Symbols: | dehydrin family protein | chr1:20310305-20310601 REVERSE LENGTH=98
ATCG01120.1	11 kDa	| Symbols: RPS15 | chloroplast ribosomal protein S15 | chrC:123296-123562 REVERSE LENGTH=88
AT3G47070.1	11 kDa	| Symbols: | LOCATED IN: thylakoid, chloroplast thylakoid membrane, chloroplast, chloroplast envelope; EXPRESSED IN: 22 plant structures; EXPRESSED DURING: 13 growth stages; CONTAINS InterPro DOMAIN/s: Thylakoid soluble phosphoprotein TSP9 (InterPro:IPR021584); Has 37 Blast hits to 37 proteins in 10 species: Archae - 0; Bacteria - 0; Metazoa - 0; Fungi - 0; Plants - 37; Viruses - 0; Other Eukaryo…
AT1G31812.1	10 kDa	| Symbols: ACBP6, ACBP | acyl-CoA-binding protein 6 | chr1:11411132-11412099 REVERSE LENGTH=92
AT4G15802.1	9 kDa	| Symbols: HSBP, AtHSBP | heat shock factor binding protein | chr4:8986864-8988339 REVERSE LENGTH=86
AT2G23120.1	8 kDa	| Symbols: | Late embryogenesis abundant protein, group 6 | chr2:9842102-9842353 FORWARD LENGTH=83
AT5G22800.1	-	| Symbols: EMB86, EMB1030, EMB263 | Alanyl-tRNA synthetase, class IIc | chr5:7616221-7619961 REVERSE LENGTH=978
AT1G15940.1	-	| Symbols: | Tudor/PWWP/MBT superfamily protein | chr1:5473672-5478050 FORWARD LENGTH=990
AT2G42460.1	-	| Symbols: | TRAF-like family protein | chr2:17676399-17679247 REVERSE LENGTH=442

## Sheet: DRPs between Ws and orp3-1-JA
Accession Number	Molecular Weight	Description
AT1G79280.2	239 kDa	| Symbols: NUA | nuclear pore anchor | chr1:29819176-29832809 REVERSE LENGTH=2115
AT1G62020.1	137 kDa	| Symbols: | Coatomer, alpha subunit | chr1:22919814-22923728 FORWARD LENGTH=1216
AT5G17920.1	84 kDa	| Symbols: ATCIMS, ATMETS, ATMS1 | Cobalamin-independent synthase family protein | chr5:5935771-5939195 FORWARD LENGTH=765
AT5G57960.1	61 kDa	| Symbols: | GTP-binding protein, HflX | chr5:23463133-23466481 REVERSE LENGTH=540
AT3G03640.1	60 kDa	| Symbols: GLUC, BGLU25 | beta glucosidase 25 | chr3:881028-884028 FORWARD LENGTH=531
AT1G22410.1	58 kDa	| Symbols: | Class-II DAHP synthetase family protein | chr1:7912120-7914742 FORWARD LENGTH=527
ATCG00120.1	55 kDa	| Symbols: ATPA | ATP synthase subunit alpha | chrC:9938-11461 REVERSE LENGTH=507
ATCG00490.1	53 kDa	| Symbols: RBCL | ribulose-bisphosphate carboxylases | chrC:54958-56397 FORWARD LENGTH=479
AT1G62560.1	53 kDa	| Symbols: FMO GS-OX3 | flavin-monooxygenase glucosinolate S-oxygenase 3 | chr1:23159912-23162551 FORWARD LENGTH=462
AT2G28800.1	50 kDa	| Symbols: ALB3 | 63 kDa inner membrane family protein | chr2:12356669-12359158 REVERSE LENGTH=462
AT1G10670.1	47 kDa	| Symbols: ACLA-1 | ATP-citrate lyase A-1 | chr1:3535787-3538098 FORWARD LENGTH=423
AT1G65930.1	46 kDa	| Symbols: cICDH | cytosolic NADP+-dependent isocitrate dehydrogenase | chr1:24539088-24541861 FORWARD LENGTH=410
AT2G18630.1	45 kDa	| Symbols: | Protein of unknown function (DUF677) | chr2:8081154-8082496 FORWARD LENGTH=393
AT2G26560.1	44 kDa	| Symbols: PLP2, PLA IIA, PLA2A | phospholipase A 2A | chr2:11293912-11295708 REVERSE LENGTH=407
AT3G14210.1	44 kDa	| Symbols: ESM1 | epithiospecifier modifier 1 | chr3:4729886-4731562 FORWARD LENGTH=392
AT1G08470.1	44 kDa	| Symbols: SSL3 | strictosidine synthase-like 3 | chr1:2682262-2683977 REVERSE LENGTH=390
AT3G49120.1	39 kDa	| Symbols: ATPERX34, PERX34, PRXCB, ATPCB, PRX34 | peroxidase CB | chr3:18207819-18210041 FORWARD LENGTH=353
AT4G08870.1	38 kDa	| Symbols: | Arginase/deacetylase superfamily protein | chr4:5646654-5648693 REVERSE LENGTH=344
AT4G16260.1	38 kDa	| Symbols: | Glycosyl hydrolase superfamily protein | chr4:9200180-9201441 REVERSE LENGTH=344
AT3G57240.1	38 kDa	| Symbols: BG3 | beta-1,3-glucanase 3 | chr3:21181916-21183045 REVERSE LENGTH=341
AT3G57260.1	37 kDa	| Symbols: BGL2, PR2, BG2, PR-2 | beta-1,3-glucanase 2 | chr3:21188709-21189822 REVERSE LENGTH=339
AT1G54040.2	37 kDa	| Symbols: ESP, TASTY | epithiospecifier protein | chr1:20170995-20173885 REVERSE LENGTH=341
AT3G16420.1	32 kDa	| Symbols: PBP1, JAL30 | PYK10-binding protein 1 | chr3:5579560-5580674 FORWARD LENGTH=298
AT3G16450.1	32 kDa	| Symbols: | Mannose-binding lectin superfamily protein | chr3:5588593-5589792 FORWARD LENGTH=300
AT5G24780.1	30 kDa	| Symbols: VSP1, ATVSP1 | vegetative storage protein 1 | chr5:8507783-8508889 REVERSE LENGTH=270
AT1G20450.2	29 kDa	| Symbols: LTI29, LTI45, ERD10 | Dehydrin family protein | chr1:7088235-7089107 REVERSE LENGTH=259
AT3G51260.1	27 kDa	| Symbols: PAD1 | 20S proteasome alpha subunit PAD1 | chr3:19031086-19032746 FORWARD LENGTH=250
AT4G14440.1	26 kDa	| Symbols: ATECI3, ECI3, HCD1 | 3-hydroxyacyl-CoA dehydratase 1 | chr4:8306946-8307662 REVERSE LENGTH=238
AT1G75040.1	25 kDa	| Symbols: PR5, PR-5 | pathogenesis-related gene 5 | chr1:28177754-28178731 FORWARD LENGTH=239
AT4G05180.1	25 kDa	| Symbols: PSBQ, PSBQ-2, PSII-Q | photosystem II subunit Q-2 | chr4:2672093-2673170 REVERSE LENGTH=230
AT4G02520.1	24 kDa	| Symbols: ATGSTF2, ATPM24.1, ATPM24, GST2, GSTF2 | glutathione S-transferase PHI 2 | chr4:1110673-1111531 REVERSE LENGTH=212
AT1G73260.1	24 kDa	| Symbols: ATKTI1, KTI1 | kunitz trypsin inhibitor 1 | chr1:27547410-27548057 REVERSE LENGTH=215
AT3G26060.1	24 kDa	| Symbols: ATPRX Q | Thioredoxin superfamily protein | chr3:9524807-9526123 FORWARD LENGTH=216
AT2G28190.1	22 kDa	| Symbols: CSD2, CZSOD2 | copper/zinc superoxide dismutase 2 | chr2:12014548-12016303 FORWARD LENGTH=216
AT2G44290.1	22 kDa	| Symbols: | Bifunctional inhibitor/lipid-transfer protein/seed storage 2S albumin superfamily protein | chr2:18305418-18306202 REVERSE LENGTH=205
AT5G20230.1	20 kDa	| Symbols: ATBCB, BCB, SAG14 | blue-copper-binding protein | chr5:6826626-6827408 FORWARD LENGTH=196
AT3G28940.1	19 kDa	| Symbols: | AIG2-like (avirulence induced gene) family protein | chr3:10968324-10969311 REVERSE LENGTH=169
AT4G37300.1	19 kDa	| Symbols: MEE59 | maternal effect embryo arrest 59 | chr4:17554805-17555498 FORWARD LENGTH=173
AT2G46820.1	18 kDa	| Symbols: PTAC8, TMP14, PSAP, PSI-P | photosystem I P subunit | chr2:19243729-19244870 FORWARD LENGTH=174
AT1G17880.1	18 kDa	| Symbols: BTF3, ATBTF3 | basic transcription factor 3 | chr1:6152572-6153425 REVERSE LENGTH=165
AT4G23670.1	18 kDa	| Symbols: | Polyketide cyclase/dehydrase and lipid transport superfamily protein | chr4:12332846-12333656 REVERSE LENGTH=151
AT1G13930.1	16 kDa	| Symbols: | Involved in response to salt stress. Knockout mutants are hypersensitive to salt stress. | chr1:4761091-4761558 FORWARD LENGTH=155
AT4G28750.1	15 kDa	| Symbols: PSAE-1 | Photosystem I reaction centre subunit IV / PsaE protein | chr4:14202951-14203888 REVERSE LENGTH=143
AT2G42530.1	15 kDa	| Symbols: COR15B | cold regulated 15b | chr2:17709191-17709873 REVERSE LENGTH=141
AT4G10300.1	15 kDa	| Symbols: | RmlC-like cupins superfamily protein | chr4:6384564-6385946 FORWARD LENGTH=134
AT1G21500.1	13 kDa	| Symbols: | unknown protein; Has 29 Blast hits to 29 proteins in 12 species: Archae - 0; Bacteria - 0; Metazoa - 0; Fungi - 2; Plants - 27; Viruses - 0; Other Eukaryotes - 0 (source: NCBI BLink). | chr1:7530047-7530954 REVERSE LENGTH=126
AT1G45145.1	13 kDa	| Symbols: ATTRX5, ATH5, LIV1, TRX5 | thioredoxin H-type 5 | chr1:17075264-17076256 REVERSE LENGTH=118
AT2G38140.1	13 kDa	| Symbols: PSRP4 | plastid-specific ribosomal protein 4 | chr2:15980948-15981459 FORWARD LENGTH=118
AT3G01390.1	12 kDa	| Symbols: VMA10, AVMA10 | vacuolar membrane ATPase 10 | chr3:150265-150922 REVERSE LENGTH=110
AT2G05380.1	12 kDa	| Symbols: GRP3S | glycine-rich protein 3 short isoform | chr2:1966851-1967820 FORWARD LENGTH=116
AT5G17870.1	11 kDa	| Symbols: PSRP6 | plastid-specific 50S ribosomal protein 6 | chr5:5907817-5908137 FORWARD LENGTH=106
AT3G44590.1	11 kDa	| Symbols: | 60S acidic ribosomal protein family | chr3:16163983-16164658 FORWARD LENGTH=111
AT1G54410.1	11 kDa	| Symbols: | dehydrin family protein | chr1:20310305-20310601 REVERSE LENGTH=98
AT3G47070.1	11 kDa	| Symbols: | LOCATED IN: thylakoid, chloroplast thylakoid membrane, chloroplast, chloroplast envelope; EXPRESSED IN: 22 plant structures; EXPRESSED DURING: 13 growth stages; CONTAINS InterPro DOMAIN/s: Thylakoid soluble phosphoprotein TSP9 (InterPro:IPR021584); Has 37 Blast hits to 37 proteins in 10 species: Archae - 0; Bacteria - 0; Metazoa - 0; Fungi - 0; Plants - 37; Viruses - 0; Other Eukaryo…
AT2G43510.1	10 kDa	| Symbols: ATTI1, TI1 | trypsin inhibitor protein 1 | chr2:18067211-18067620 FORWARD LENGTH=89
AT5G44430.1	9 kDa	| Symbols: PDF1.2c | plant defensin 1.2C | chr5:17909092-17909444 REVERSE LENGTH=80
AT4G13615.1	7 kDa	| Symbols: | Uncharacterised protein family SERF | chr4:7924353-7925017 FORWARD LENGTH=71
AT5G53820.1	7 kDa	| Symbols: | Late embryogenesis abundant protein (LEA) family protein | chr5:21853475-21853866 FORWARD LENGTH=67

## Sheet: DRPs between Ws and Ws-JA
Accession Number	Molecular Weight	Description
AT1G15820.1	28 kDa	| Symbols: LHCB6, CP24 | light harvesting complex photosystem II subunit 6 | chr1:5446685-5447676 REVERSE LENGTH=258
AT5G56010.1	80 kDa	| Symbols: HSP81-3, Hsp81.3, AtHsp90-3, AtHsp90.3 | heat shock protein 81-3 | chr5:22681410-22683911 FORWARD LENGTH=699
AT1G63070.1	66 kDa	| Symbols: | pentatricopeptide (PPR) repeat-containing protein | chr1:23385324-23387167 REVERSE LENGTH=590
AT4G10300.1	15 kDa	| Symbols: | RmlC-like cupins superfamily protein | chr4:6384564-6385946 FORWARD LENGTH=134
AT5G19770.1	50 kDa	| Symbols: TUA3 | tubulin alpha-3 | chr5:6682761-6684474 REVERSE LENGTH=450
AT5G35950.1	49 kDa	| Symbols: | Mannose-binding lectin superfamily protein | chr5:14104943-14106764 FORWARD LENGTH=444
AT3G16470.1	48 kDa	| Symbols: JR1 | Mannose-binding lectin superfamily protein | chr3:5596096-5597709 REVERSE LENGTH=451
AT5G05600.1	42 kDa	| Symbols: | 2-oxoglutarate (2OG) and Fe(II)-dependent oxygenase superfamily protein | chr5:1672266-1674602 FORWARD LENGTH=371
AT4G08870.1	38 kDa	| Symbols: | Arginase/deacetylase superfamily protein | chr4:5646654-5648693 REVERSE LENGTH=344
AT4G37520.1	36 kDa	| Symbols: | Peroxidase superfamily protein | chr4:17631704-17633060 FORWARD LENGTH=329
AT5G16050.1	30 kDa	| Symbols: GRF5, GF14 UPSILON | general regulatory factor 5 | chr5:5244008-5245402 REVERSE LENGTH=268
AT4G09000.1	30 kDa	| Symbols: GRF1, GF14 CHI | general regulatory factor 1 | chr4:5775387-5777157 FORWARD LENGTH=267
AT5G24770.1	30 kDa	| Symbols: VSP2, ATVSP2 | vegetative storage protein 2 | chr5:8500713-8501844 REVERSE LENGTH=265
AT1G22300.1	29 kDa	| Symbols: GRF10, 14-3-3EPSILON, GF14 EPSILON | general regulatory factor 10 | chr1:7879146-7881103 REVERSE LENGTH=254
AT4G16260.1	38 kDa	| Symbols: | Glycosyl hydrolase superfamily protein | chr4:9200180-9201441 REVERSE LENGTH=344
AT5G54270.1	29 kDa	| Symbols: LHCB3, LHCB3*1 | light-harvesting chlorophyll B-binding protein 3 | chr5:22038424-22039383 FORWARD LENGTH=265
AT5G38480.1	29 kDa	| Symbols: GRF3, RCI1 | general regulatory factor 3 | chr5:15410277-15411285 FORWARD LENGTH=255
AT1G29930.1	28 kDa	| Symbols: CAB1, AB140, CAB140, LHCB1.3 | chlorophyll A/B binding protein 1 | chr1:10478071-10478874 FORWARD LENGTH=267
AT3G25760.1	28 kDa	| Symbols: AOC1, ERD12 | allene oxide cyclase 1 | chr3:9403972-9405105 FORWARD LENGTH=254
AT1G15820.1	28 kDa	| Symbols: LHCB6, CP24 | light harvesting complex photosystem II subunit 6 | chr1:5446685-5447676 REVERSE LENGTH=258
AT3G57240.1	38 kDa	| Symbols: BG3 | beta-1,3-glucanase 3 | chr3:21181916-21183045 REVERSE LENGTH=341
AT3G57260.1	37 kDa	| Symbols: BGL2, PR2, BG2, PR-2 | beta-1,3-glucanase 2 | chr3:21188709-21189822 REVERSE LENGTH=339
AT1G10960.1	16 kDa	| Symbols: ATFD1, FD1 | ferredoxin 1 | chr1:3664445-3664891 FORWARD LENGTH=148
AT2G38140.1	13 kDa	| Symbols: PSRP4 | plastid-specific ribosomal protein 4 | chr2:15980948-15981459 FORWARD LENGTH=118
AT2G43550.1	12 kDa	| Symbols: | Scorpion toxin-like knottin superfamily protein | chr2:18073263-18073651 FORWARD LENGTH=103
AT4G13615.1	7 kDa	| Symbols: | Uncharacterised protein family SERF | chr4:7924353-7925017 FORWARD LENGTH=71
AT2G19750.1	7 kDa	| Symbols: | Ribosomal protein S30 family protein | chr2:8515037-8515806 FORWARD LENGTH=62
AT1G54040.2	37 kDa	| Symbols: ESP, TASTY | epithiospecifier protein | chr1:20170995-20173885 REVERSE LENGTH=341
AT3G16420.1	32 kDa	| Symbols: PBP1, JAL30 | PYK10-binding protein 1 | chr3:5579560-5580674 FORWARD LENGTH=298

## Sheet: DRPs between Ws and opr3-1
Accession Number	Molecular Weight	Description
AT5G25980.2	63 kDa	| Symbols: TGG2, BGLU37 | glucoside glucohydrolase 2 | chr5:9072730-9075477 FORWARD LENGTH=547
AT2G28800.1	50 kDa	| Symbols: ALB3 | 63 kDa inner membrane family protein | chr2:12356669-12359158 REVERSE LENGTH=462
AT2G26560.1	44 kDa	| Symbols: PLP2, PLA IIA, PLA2A | phospholipase A 2A | chr2:11293912-11295708 REVERSE LENGTH=407
AT3G14210.1	44 kDa	| Symbols: ESM1 | epithiospecifier modifier 1 | chr3:4729886-4731562 FORWARD LENGTH=392
AT4G16260.1	38 kDa	| Symbols: | Glycosyl hydrolase superfamily protein | chr4:9200180-9201441 REVERSE LENGTH=344
AT3G57260.1	37 kDa	| Symbols: BGL2, PR2, BG2, PR-2 | beta-1,3-glucanase 2 | chr3:21188709-21189822 REVERSE LENGTH=339
AT2G43570.1	30 kDa	| Symbols: CHI | chitinase, putative | chr2:18076389-18077435 REVERSE LENGTH=277
AT3G27690.1	29 kDa	| Symbols: LHCB2.4, LHCB2.3, LHCB2 | photosystem II light harvesting complex gene 2.3 | chr3:10256002-10256921 FORWARD LENGTH=266
AT5G54270.1	29 kDa	| Symbols: LHCB3, LHCB3*1 | light-harvesting chlorophyll B-binding protein 3 | chr5:22038424-22039383 FORWARD LENGTH=265
AT1G75040.1	25 kDa	| Symbols: PR5, PR-5 | pathogenesis-related gene 5 | chr1:28177754-28178731 FORWARD LENGTH=239
AT4G02520.1	24 kDa	| Symbols: ATGSTF2, ATPM24.1, ATPM24, GST2, GSTF2 | glutathione S-transferase PHI 2 | chr4:1110673-1111531 REVERSE LENGTH=212
AT1G02920.1	24 kDa	| Symbols: ATGSTF7, GST11, ATGSTF8, GSTF7, ATGST11 | glutathione S-transferase 7 | chr1:658886-659705 REVERSE LENGTH=209
AT3G28940.1	19 kDa	| Symbols: | AIG2-like (avirulence induced gene) family protein | chr3:10968324-10969311 REVERSE LENGTH=169
AT2G14610.1	18 kDa	| Symbols: PR1, PR 1, ATPR1 | pathogenesis-related gene 1 | chr2:6241944-6242429 REVERSE LENGTH=161
ATCG01120.1	11 kDa	| Symbols: RPS15 | chloroplast ribosomal protein S15 | chrC:123296-123562 REVERSE LENGTH=88
AT5G44430.1	9 kDa	| Symbols: PDF1.2c | plant defensin 1.2C | chr5:17909092-17909444 REVERSE LENGTH=80
