# Supplementary material for: iTRAQ-Based Quantitative Proteomic Analysis of the Arabidopsis Mutant opr3-1 in Response to Exogenous MeJA
Source: Int J Mol Sci. 2020 Jan 16;21(2):571. doi: 10.3390/ijms21020571 (PMC7013738; doi:10.3390/ijms21020571)
Supplement: Supplementary file 1 [file ijms-21-00571-s001.zip › ijms-677100--supplementary/Table S4 Primer sequences for gene expression analysis by RT-qPCR.xlsx]

## Sheet: Primer sequences
Gene Symbol	Accession number	Forward and reverse primer sequence (5'-3')
AT2G06050.1	OPR3	CATGCAGTGTATCAACCTAATG
		CCAGCTCGAATCGCATTCAAAG
AT3G25760.1	AOC	CTCTCAGAACTTGGGAAATAC
		GATCTCCGAGACCAAAACCTA
AT5G56600.1	PRF3	ATGTTGCAGGCAACCGCCTC
		TGGGGCAAGTGTTCCAGGTGT
AT2G41840.1	RPS2C	AGATTGGGAAGCCACATACG
		CCCTGGAGGAAGTGAAAACA
AT3G05560.1	RPL22B	TTGTTCAAAGCCTGTCGATG
		GCCAATCCCTTACATTGTGC
AT3G26060.2	PRXQ	ATCTCCCCAGTCTCTTCCTCTTCTC
		CTGGTTGTTGTAGATGAGCTGAAC
AT2G46820.1	CURT1B	AAAGCCACTGCTTACTGTCGG
		GCTGCTCCCTAATATGTCTTT
AT1G20440.1	COR47	GAGCGATGAAGAAGGTGAGG
		ACACTGGTACCGGGATGGTA
AT4G32260.1	PDE334	ATGTTCGCTCTCGACAAGGT
		TCTCAGCCCTAGCTGCTCTC
AT1G03680.1	Thioredoxin M1	CATTTGGGACTCAAGAAG
		GCTCGATTCCGGCAACAC
AT1G73260.1	KTI4	CCTCGTGGTTGCTGGTCCAAA
		CCTCTCACATAGTCTTGGACGAAA
AT3G57260.1	BG2	GCAATGCAGAACATCGAGAA
		TCATCCCTGAACCTTCCTTG
AT1G75040.1	PR5	GCAAAGGCTATCGTTTCCAT
		TCACTTGGATAGACCATTCACA
AT5G16050.1	GRF5	CGTGTAGTCTCGCAAAGCAG
		TCACCAGCTTCGTCATTGAG
AT3G27690.1	LHCB2.4	ACTCCTCAGAGCATCTGGTACG
		TTTCTGGATCGGCTGAGAGACC
